# Supplementary material for: Neuroprotective effect of a novel Chinese herbal decoction on cultured neurons and cerebral ischemic rats
Source: BMC Complement Altern Med. 2016 Nov 4;16:437. doi: 10.1186/s12906-016-1417-1 (PMC5097373; doi:10.1186/s12906-016-1417-1)
Supplement: Additional file 2: — An excel file containing all the data used for plotting the bar charts. (XLSX 14 kb) [file 12906_2016_1417_MOESM2_ESM.xlsx]

## Sheet: Summary
	Neuroprotection assay (plotted in Fig. 2B)
	Data are shown as mean ± SD; number of experiments is shown in parentheses.
	Statistical significance between PSR-treated and control groups was analyzed by one-way ANOVA followed by Newman-Keuls post-test.
	PSR concentration (µg/mL)	30	100	300	500	750	1000	Control
	Cell dealth (%)	97.06 ± 7.90 (2)	94.91 ± 7.02 (4)	78.47 ± 10.99 (4)	60.10 ± 18.84 (4)**	46.34 ± 13.05 (2)***	14.51 ± 4.30 (2)***	100.00 ± 0.00 (4)
	Normalized NMDA induced currents (plotted in Fig. 2D)
	Data are shown as mean ± SEM; number of experiments is shown in parentheses.
	Statistical significance was analyzed by paired t-test.
		Control	PSR
	NMDA-induced current (%)	100.00 ± 0.00 (4)	50.99 ± 3.31 (4)***
	Fold change of relative band intensity (plotted in Fig. 3B)
	Data are shown as mean ± SD; number of experiments is shown in parentheses.
	Statistical significance in was performed by one-way ANOVA followed by Newman-Keuls post-test to compare the band intensity at each time point to that of time 0.
	time (min)	P-ERK/ERK	P-CREB/CREB
	0	1.00 ± 0.00 (2)	1.00 ± 0.00 (2)
	5	1.34 ± 0.04 (2)***	1.12 ± 0.11 (2)
	15	1.28 ± 0.02 (2)**	1.28 ± 0.10 (2)
	60	1.20 ± 0.05 (2)**	1.32 ± 0.11 (2)
	180	1.19 ± 0.03 (2)**	1.46 ± 0.12 (2)*
	Luciferase assay (plotted in Fig. 3C)
	Data are shown as mean ± SEM; number of experiments is shown in parentheses.
	Statistical significance between PSR-treated and control groups was analyzed by one-way ANOVA followed by Newman-Keuls post-test.
	PSR concentration (µg/mL)	100	300	500	750	1000	Control
	Cell dealth (%)	0.88 ± 0.04 (5)	1.16 ± 0.07 (6)	1.60 ± 0.12 (7)***	1.82 ± 0.10 (7)***	1.99 ± 0.12 (4)***	1.00 ± 0.00 (7)
	Neurological scores of MCAO rats with PSR pre-treatment (plotted in Fig. 4A)
	Data are shown as mean ± SEM; number of experiments is shown in parentheses.
	Statistical significance between PSR-treated and control groups was analyzed by two-way ANOVA followed by Bonferroni post-test.
			PSR (g/kg)
		Control	1.1	2.2	5.5
	Neurological score at 24 h	2.41 ± 0.19 (17)	0.86 ± 0.26 (7)***	1.10 ± 0.28 (10)***	0.70 ± 0.33 (10)***
	Neurological score at 48 h	2.47 ± 0.17 (17)	1.29 ± 0.29 (7)**	1.10 ± 0.18 (10)***	0.60 ± 0.34 (10)***
	Neurological score at 72 h	2.59 ± 0.17 (17)	1.00 ± 0.38 (7)***	1.30 ± 0.21 (10)***	0.60 ± 0.31 (10)***
	Infarct area of rats 72 h after MCAO with PSR pre-treatment (plotted in Fig. 4B)
	Data are shown as mean ± SEM; number of experiments is shown in parentheses.
	Statistical significance between PSR-treated and control groups was analyzed by two-way ANOVA followed by Bonferroni post-test.
	The statistical significance of the differences between treatment groups and the corresponding controls of the same coronal slices are shown.
			PSR (g/kg)
		Control	1.1	2.2	5.5
	Infarct area of slice 1 (%)	0.77 ± 0.77 (17)	1.43 ± 1.43 (7)	0.95 ± 0.66 (10)	1.39 ± 1.39 (10)
	Infarct area of slice 2 (%)	25.26 ± 5.16 (17)	5.73 ± 2.84 (7)*	8.98 ± 3.84 (10)*	11.95 ± 3.99 (10)
	Infarct area of slice 3 (%)	47.53 ± 4.23 (17)	15.93 ± 4.10 (7)***	29.65 ± 4.46 (10)*	30.65 ± 4.53 (10)*
	Infarct area of slice 4 (%)	51.99 ± 3.27 (17)	24.94 ± 2.58 (7)***	28.90 ± 3.79 (10)***	31.46 ± 3.23 (10)**
	Infarct area of slice 5 (%)	47.98 ± 4.28 (17)	13.65 ± 7.97 (7)***	28.06 ± 6.73 (10)**	16.01 ± 4.77 (10)***
	Infarct area of slice 6 (%)	29.83 ± 4.49 (17)	9.95 ± 9.95 (7)*	8.39 ± 3.80 (10)**	7.36 ± 2.86 (10)***
	Infarct area of slice 7 (%)	6.23 ± 3.01 (17)	8.69 ± 7.97 (7)	0.00 ± 0.00 (10)	0.00 ± 0.00 (10)
	Infarct volume of rats 72 h after MCAO with PSR pre-treatment (plotted in Fig. 4C)
	Data are shown as mean ± SEM; number of experiments is shown in parentheses.
	Statistical significance between PSR-treated and control groups was analyzed by one-way ANOVA followed by Newman-Keuls post-test.
			PSR (g/kg)
		Control	1.1	2.2	5.5
	Infarct volume (%)	32.60 ± 2.94 (17)	13.47 ± 5.32 (7)**	16.21 ± 3.09 (10)***	14.97 ± 2.54 (10)***
	Edema volume of rats 72 h after MCAO with PSR pre-treatment (plotted in Fig. 4D)
	Data are shown as mean ± SEM; number of experiments is shown in parentheses.
	Statistical significance between PSR-treated and control groups was analyzed by one-way ANOVA followed by Newman-Keuls post-test.
			PSR (g/kg)
		Control	1.1	2.2	5.5
	Edema volume (%)	5.34 ± 1.19 (14)	2.51 ± 0.85 (7)	3.61 ± 0.68 (10)	1.51 ± 0.71 (7)
	Neurological scores of MCAO rats with PSR post-treatment (plotted in Fig. 5A)
	Data are shown as mean ± SEM; number of experiments is shown in parentheses.
	Statistical significance between PSR-treated and control groups was analyzed by two-way ANOVA followed by Bonferroni post-test.
			PSR (g/kg)
		Control	1.1	2.2	5.5
	Neurological score at 24 h	2.41 ± 0.19 (17)	0.78 ± 0.22 (9)***	1.75 ± 0.22 (12)*	1.56 ± 0.18 (9)**
	Neurological score at 48 h	2.47 ± 0.17 (17)	0.89 ± 0.20 (9)***	1.67 ± 0.19 (12)**	1.44 ± 0.18 (9)**
	Neurological score at 72 h	2.59 ± 0.17 (17)	0.78 ± 0.22 (9)***	1.75 ± 0.22 (12)**	1.44 ± 0.18 (9)***
	Infarct area of rats 72 h after MCAO with PSR post-treatment (plotted in Fig. 5B)
	Data are shown as mean ± SEM; number of experiments is shown in parentheses.
	Statistical significance between PSR-treated and control groups was analyzed by two-way ANOVA followed by Bonferroni post-test.
	The statistical significance of the differences between treatment groups and the corresponding controls of the same coronal slices are shown.
			PSR (g/kg)
		Control	1.1	2.2	5.5
	Infarct area of slice 1 (%)	0.77 ± 0.77 (17)	0.00 ± 0.00 (9)	1.63 ± 1.63 (12)	3.86 ± 3.86 (9)
	Infarct area of slice 2 (%)	25.26 ± 5.16 (17)	14.21 ± 6.05 (9)	14.73 ± 3.96 (12)	17.33 ± 6.83 (9)
	Infarct area of slice 3 (%)	47.53 ± 4.23 (17)	34.96 ± 8.42 (9)	31.36 ± 4.08 (12)*	33.34 ± 6.55 (9)
	Infarct area of slice 4 (%)	51.99 ± 3.27 (17)	36.18 ± 6.87 (9)	30.23 ± 4.76 (12)**	38.51 ± 7.21 (9)
	Infarct area of slice 5 (%)	47.98 ± 4.28 (17)	31.79 ± 5.74 (9)	30.39 ± 4.78 (12)*	37.47 ± 5.04 (9)
	Infarct area of slice 6 (%)	29.83 ± 4.49 (17)	8.87 ± 6.20 (9)**	16.24 ± 5.22 (12)	15.50 ± 5.61 (9)
	Infarct area of slice 7 (%)	6.23 ± 3.01 (17)	1.76 ± 1.76 (9)	3.74 ± 2.29 (12)	1.71 ± 1.15 (9)
	Infarct volume of rats 72 h after MCAO with PSR post-treatment (plotted in Fig. 5C)
	Data are shown as mean ± SEM; number of experiments is shown in parentheses.
	Statistical significance between PSR-treated and control groups was analyzed by one-way ANOVA followed by Newman-Keuls post-test.
			PSR (g/kg)
		Control	1.1	2.2	5.5
	Infarct volume (%)	32.60 ± 2.94 (17)	19.71 ± 4.51 (9)*	19.70 ± 3.13 (12)*	22.40 ± 3.88 (9)*
	Edema volume of rats 72 h after MCAO with PSR post-treatment (plotted in Fig. 5D)
	Data are shown as mean ± SEM; number of experiments is shown in parentheses.
	Statistical significance between PSR-treated and control groups was analyzed by one-way ANOVA followed by Newman-Keuls post-test.
			PSR (g/kg)
		Control	1.1	2.2	5.5
	Edema volume (%)	5.34 ± 1.19 (14)	1.76 ± 0.54 (9)	2.84 ± 1.20 (12)	2.14 ± 1.09 (9)
	Neurological scores of MCAO rats with PSR post-treatment (plotted in Fig. 5E)
	Data are shown as mean ± SEM; number of experiments is shown in parentheses.
	Statistical significance between PSR-treated and control groups was analyzed by two-way ANOVA followed by Bonferroni post-test.
		Control	PSR (1.1 g/kg)
	Neurological score at day 7	2.12 ± 0.28 (17)	0.75 ± 0.21 (16)***
	Neurological score at day 14	1.35 ± 0.27 (17)	0.43 ± 0.23 (14)*
	Neurological score at day 21	0.78 ± 0.22 (9)	0.44 ± 0.18 (9)
	Neurological score at day 28	0.38 ± 0.18 (8)	0.25 ± 0.16 (8)
